# Supplementary material for: Evaluation and comparison of methods for neuronal parameter optimization using the Neuroptimus software framework
Source: PLoS Comput Biol. 2024 Dec 23;20(12):e1012039. doi: 10.1371/journal.pcbi.1012039 (PMC11706405; doi:10.1371/journal.pcbi.1012039)
Supplement: S1 Table — The features used for this problem are mean squared error (excluding spikes), spike count, latency to first spike, action potential amplitude, action potential width, and after-hyperpolarization depth. (XLSX) [file pcbi.1012039.s010.xlsx]

## Sheet: Munka1
Algorithm	MSE (excl. spikes)	Spike Count	Latency to 1st spike	AP amplitude	AHP depth	AP width
CMAES	0.000491	0	7.8322e-06	0.000557	1.2656e-06	5.20824e-05
RANDOM	0.003584	0	3.98e-05	0.015665	0.009044	0.065805
