# Supplementary material for: Evaluation and comparison of methods for neuronal parameter optimization using the Neuroptimus software framework
Source: PLoS Comput Biol. 2024 Dec 23;20(12):e1012039. doi: 10.1371/journal.pcbi.1012039 (PMC11706405; doi:10.1371/journal.pcbi.1012039)
Supplement: S2 Table — (XLSX) [file pcbi.1012039.s011.xlsx]

## Sheet: Munka1
CES_INSPYRED	number_of_generations	100
	size_of_population	100
	tau	1 / sqrt(2 * sqrt(num_params))
	tau_prime	1 / sqrt(2 * num_params)
	epsilon	1e-05
	replacer	plus replacement
	selector	default selection
		(all individuals are selected)
	variators	internal variation
		(internal adaptive mutation using strategy parameters)
CEO_INSPYRED	mutation_rate	0.25
	num_elites	size_of_population / 2
	gaussian_stdev	0.5
	replacer	default replacement
		(no replacement)
	selector	default selection
		(all individuals are selected)
	variators	gaussian mutation
		blend crossover
DE_INSPYRED	number_of_generations	100
	size_of_population	100
	num_selected	50
	(number of individuals to be selected)
	tournament_size	2
	crossover_rate	1
	mutation_rate	0.1
	gaussian_mean	0
	gaussian_stdev	1
	num_elites	size_of_population / 2
NSGA2_INSPYRED	number_of_generations	100
	size_of_population	100
	number_of_cpu	1
	mutation_rate	0.25
	num_elites	size_of_population / 2
	gaussian_stdev	0.5
	replacer	nsga replacement
	selector	tournament selection
	variators	gaussian mutation
		blend crossover
PAES_INSPYRED	number_of_generations	100
	size_of_population	100
	max_archive_size	100
	num_grid_divisions	4
	archiver	adaptive grid archiver
	selector	default selection
		(all individuals are selected)
	variator	gaussian mutation
	replacer	paes replacement
PSO_INSPYRED	number_of_generations	100
	size_of_population	100
	inertia	0.5
	cognitive_rate	2.1
	social_rate	2.1
	topology	star
CMAES_PYGMO	number_of_generations	100
	size_of_population	100
	cc	-1
	cs	-1
	c1	-1
	cmu	-1
	sigma0	0.5
	ftol	0
	xtol	0
	memory	False
	force_bounds	True
	number_of_islands	1
DE_PYGMO	number_of_generations	100
	size_of_population	100
	F	0.8
	CR	0.9
	variant	2
	ftol	0
	xtol	0
	number_of_islands	1
GACO_PYGMO	number_of_generations	100
	size_of_population	100
	ker	63
	q	1
	oracle	0
	acc	0.01
	threshold	1
	n_gen_mark	7
	impstop	100000
	evalstop	100000
	focus	0
	memory	False
MACO_PYGMO	number_of_generations	100
	size_of_population	100
	ker	63
	q	1
	threshold	1
	n_gen_mark	7
	evalstop	100000
	focus	0
	memory	False
NSGA2_PYGMO	number_of_generations	100
	size_of_population	100
	cr	0.95
	eta_c	10
	m	0.01
	eta_m	50
NSPSO_PYGMO	number_of_generations	100
	size_of_population	100
	omega	0.6
	c1	0.01
	c2	0.5
	chi	0.5
	v_coeff	0.5
	diversity_mechanism	crowding
	leader_selection_range	2
	memory	False
PSOG_PYGMO	number_of_generations	100
	size_of_population	100
	number_of_cpu	1
	omega	0.7298
	eta1	2.05
	eta2	2.05
	max_vel	0.5
	variant	5
	neighb_type	2
	neighb_param	4
	memory	False
PSO_PYGMO	number_of_generations	100
	size_of_population	100
	omega	0.7298
	eta1	2.05
	eta2	2.05
	max_vel	0.5
	variant	5
	neighb_type	2
	neighb_param	4
	memory	False
	number_of_islands	1
SADE_PYGMO	number_of_generations	100
	size_of_population	100
	variant	2
	variant_adptv	1
	ftol	0
	xtol	0
	memory	False
	number_of_islands	1
XNES_PYGMO	number_of_generations	100
	size_of_population	100
	eta_mu	-1
	eta_sigma	-1
	eta_b	-1
	sigma0	-1
	ftol	0
	xtol	0
	memory	False
	force_bounds	True
	number_of_islands	1
IBEA_BLUEPYOPT	number_of_generations	100
	size_of_population	100
	mutpb	1
	cxpb	1
NSGA2_BLUEPYOPT	number_of_generations	100
	size_of_population	100
	mutpb	1
	cxpb	1
BH_SCIPY	size_of_population	100
	T	1
	stepsize	0.5
	interval	50
	target_accept_rate	0.5
	stepwise_factor	0.9
	maxcor	10
	ftol	0
	gtol	0
	eps	1e-08
	number_of_generations	100
	maxls	20
L_BFGS_B_SCIPY	size_of_population	100
	number_of_generations	100
	maxcor	10
	ftol	0
	gtol	0
	eps	1e-08
NM_SCIPY	size_of_population	100
	maxfev	100
	xatol	0
	fatol	0
	adaptive	False
CMAES_CMAES	number_of_generations	100
	size_of_population	100
	sigma	1.3
RANDOM_SEARCH	size_of_population	10000
