# Supplementary material for: Evaluation and comparison of methods for neuronal parameter optimization using the Neuroptimus software framework
Source: PLoS Comput Biol. 2024 Dec 23;20(12):e1012039. doi: 10.1371/journal.pcbi.1012039 (PMC11706405; doi:10.1371/journal.pcbi.1012039)
Supplement: S3 Table — (XLSX) [file pcbi.1012039.s012.xlsx]

## Sheet: Munka1
Feature name from eFEL	Feature description	Fitted current steps (nA)
Spikecount	Number of spikes during stimulus	0.05, 0.1, 0.15, 0.2, 0.25
inv_first_ISI	Reciprocal of first interspike interval	0.05, 0.1, 0.15, 0.2, 0.25
inv_last_ISI	Reciprocal of last interspike interval	0.05, 0.1, 0.15, 0.2, 0.25
inv_time_to_first_spike	Reciprocal of time to first spike	0.05, 0.1, 0.15, 0.2, 0.25
steady_state_voltage	Average voltage after stimulus	-0.25, 0.05, 0.1, 0.15, 0.2, 0.25
voltage_base	Average voltage during the last 10% of time before the stimulus	-0.25, 0.05, 0.1, 0.15, 0.2, 0.25
voltage_deflection	Difference between the voltage base and the steady-state voltage at the end of the stimulus	-0.25
voltage_deflection_begin	Difference between the voltage base and the mean voltage in the early phase (5 to 15% of duration) of the stimulus	-0.25
AHP_depth_abs	Absolute value of the depth of afterhyperpolarization	0.15, 0.2, 0.25
AHP_time_from_peak	Time from the peak of the AP to the minimum of the afterhyperpolarization	0.15, 0.2, 0.25
AP2_amp	Amplitude of second AP	0.15, 0.2, 0.25
AP_amplitude	Average height of APs	0.15, 0.2, 0.25
AP_begin_voltage	Threshold of AP initiation	0.15, 0.2, 0.25
AP_duration_half_width	Half-width of the AP	0.15, 0.2, 0.25
AP_fall_time	Time from the peak of the AP to the end of the AP	0.15, 0.2, 0.25
AP_rise_time	Time from the AP threshold to the peak of the AP	0.15, 0.2, 0.25
AP_last_amp	Amplitude of the last AP	0.15, 0.2, 0.25
time_to_last_spike	Time to the last spike	0.15, 0.2, 0.25
sag_amplitude	Difference between the minimal voltage and the steady state voltage at the end of the stimulus	-0.25
sag_ratio1	Ratio between sag amplitude and maximal hyperpolarization from voltage base	-0.25
